# Supplementary material for: The Oakville Oil Refinery Closure and Its Influence on Local Hospitalizations: A Natural Experiment on Sulfur Dioxide
Source: Int J Environ Res Public Health. 2018 Sep 17;15(9):2029. doi: 10.3390/ijerph15092029 (PMC6163796; doi:10.3390/ijerph15092029)
Supplement: Supplementary file 1 [file ijerph-15-02029-s001.zip]

Archive with 1 entries (1 files):
- ijerph-344392-supplementary.docx
